# Supplementary material for: Immune Profiling of Medullary Thyroid Cancer—An Opportunity for Immunotherapy
Source: Genes (Basel). 2021 Sep 28;12(10):1534. doi: 10.3390/genes12101534 (PMC8536131; doi:10.3390/genes12101534)
Supplement: Supplementary file 1 [file genes-12-01534-s001.zip]

Archive with 6 entries (6 files):
- Figure S1_ Interaction between CD276 and other gene with more than doubled expression (string-db.org)..png
- Figure S2_The role of CD276 (B7-H3) in T cell receptor signaling pathway (kegg.jp)..png
- Table S1_Genes with more than doubled expression levels between the study and control groups..pdf
- Table S2_Results from the Oncomine for CD276 gene and the patients clinical characteristics.pdf
- Table S3_Gene list_Oncomine Immune Response Research Assay.pdf
- Table S4_Interaction between CD276 and other gene with more than doubled expression (string-db.org)..pdf
